# Supplementary material for: Reviewing the Effects of Skin Manipulations on Adult Newt Limb Regeneration: Implications for the Subcutaneous Origin of Axial Pattern Formation
Source: Biomedicines. 2021 Oct 9;9(10):1426. doi: 10.3390/biomedicines9101426 (PMC8533417; doi:10.3390/biomedicines9101426)
Supplement: Supplementary file 1 [file biomedicines-09-01426-s001.zip]

Archive with 1 entries (1 files):
- biomedicines-1390138-supplementary.pdf
